# Supplementary material for: A Study of Drug Repurposing to Identify SARS-CoV-2 Main Protease (3CLpro) Inhibitors
Source: Int J Mol Sci. 2022 Jun 9;23(12):6468. doi: 10.3390/ijms23126468 (PMC9224295; doi:10.3390/ijms23126468)
Supplement: Supplementary file 1 [file ijms-23-06468-s001.zip]

Archive with 1 entries (1 files):
- ijms-1714710-supplementary.pdf
